# Supplementary material for: The Pivotal Distinction between Antagonists’ and Agonists’ Binding into Dopamine D4 Receptor—MD and FMO/PIEDA Studies
Source: Int J Mol Sci. 2024 Jan 6;25(2):746. doi: 10.3390/ijms25020746 (PMC10815553; doi:10.3390/ijms25020746)
Supplement: Supplementary file 1 [file ijms-25-00746-s001.zip]

Archive with 1 entries (1 files):
- ijms-2805393-supplementary.pdf
